# Supplementary material for: Persistence of Chronic Lymphocytic Leukemia Stem-like Populations under Simultaneous In Vitro Treatment with Curcumin, Fludarabine, and Ibrutinib: Implications for Therapy Resistance
Source: Int J Mol Sci. 2024 Feb 7;25(4):1994. doi: 10.3390/ijms25041994 (PMC10888954; doi:10.3390/ijms25041994)
Supplement: Supplementary file 1 [file ijms-25-01994-s001.zip]

Archive with 1 entries (1 files):
- ijms-2755756-supplementary.pdf
